# Supplementary material for: Dynamic cybergenetic control of bacterial co-culture composition via optogenetic feedback
Source: Nat Commun. 2022 Aug 16;13:4808. doi: 10.1038/s41467-022-32392-z (PMC9381578; doi:10.1038/s41467-022-32392-z)
Supplement: Supplementary file 5 — Supplementary Software [file 41467_2022_32392_MOESM5_ESM.zip]

Archive with 22 entries (20 files):
- SupplementarySoftwareFile/
- SupplementarySoftwareFile/Co-Culture_Model/
- SupplementarySoftwareFile/Co-Culture_Model/adjust_plot.m
- SupplementarySoftwareFile/Co-Culture_Model/compute_groups.m
- SupplementarySoftwareFile/Co-Culture_Model/define_parameters.m
- SupplementarySoftwareFile/Co-Culture_Model/generate_plots.m
- SupplementarySoftwareFile/Co-Culture_Model/get_init_cond.m
- SupplementarySoftwareFile/Co-Culture_Model/main.m
- SupplementarySoftwareFile/Co-Culture_Model/min_fun.m
- SupplementarySoftwareFile/Co-Culture_Model/ODEs.m
- SupplementarySoftwareFile/Co-Culture_Model/ODEs_Internal.m
- SupplementarySoftwareFile/Co-Culture_Model/OL_Simulation_0L.mat
- SupplementarySoftwareFile/Co-Culture_Model/OL_Simulation_800L.mat
- SupplementarySoftwareFile/Co-Culture_Model/optimize_gains.m
- SupplementarySoftwareFile/Co-Culture_Model/opt_params.mat
- SupplementarySoftwareFile/Co-Culture_Model/opt_params_cont_bJAG235.mat
- SupplementarySoftwareFile/Co-Culture_Model/README.txt
- SupplementarySoftwareFile/Co-Culture_Model/simulate_timeCourse.m
- SupplementarySoftwareFile/Co-Culture_Model/simulate_timeCourse_ChangingSetpoints.m
- SupplementarySoftwareFile/Co-Culture_Model/toggleStructArray_P_cont.m
- SupplementarySoftwareFile/Co-Culture_Model/update_controller_directPID.m
- SupplementarySoftwareFile/Co-Culture_Model/update_controller_OL.m
