# Supplementary material for: Dynamic cybergenetic control of bacterial co-culture composition via optogenetic feedback
Source: Nat Commun. 2022 Aug 16;13:4808. doi: 10.1038/s41467-022-32392-z (PMC9381578; doi:10.1038/s41467-022-32392-z)
Supplement: Supplementary file 5 — Supplementary Software [file 41467_2022_32392_MOESM5_ESM.zip › SupplementarySoftwareFile/Co-Culture_Model/adjust_plot.m]

function adjust_plot(gray_axis)
    ax = gca;
    ax.LineWidth = 3;
    ax.FontSize = 28;
    grid on
    set(ax,'FontName','mwa_cmr10')
    
    if ~exist('gray_axis','var')
        gray_axis = 1;
    end
    
    if gray_axis
        set(ax, 'XColor',	[0.25, 0.25, 0.25], 'YColor',	[0.25, 0.25, 0.25])
    end
end
