# Supplementary material for: Dynamic cybergenetic control of bacterial co-culture composition via optogenetic feedback
Source: Nat Commun. 2022 Aug 16;13:4808. doi: 10.1038/s41467-022-32392-z (PMC9381578; doi:10.1038/s41467-022-32392-z)
Supplement: Supplementary file 5 — Supplementary Software [file 41467_2022_32392_MOESM5_ESM.zip › SupplementarySoftwareFile/Co-Culture_Model/simulate_timeCourse_ChangingSetpoints.m]

function [t,y,L] = simulate_timeCourse_ChangingSetpoints(p_var, p_fix, p_cont, t_final, f_0, setpoint_T, setpoint_Y)
%Simulates a co-culture time-course experiment with a given initial
%photophilic-strain-fraction f_0 at time 0 until t_final with changing 
%setpoints which are defined in the following way:
%setpoint_T: m-dim vector with times at which setpoint changes (must 
%include including t=0 for initial change)
%setpoint_Y: m-dim vector with setpoints

    %Controller function
    cont_fun = @(int_val,y,p_cont)update_controller_directPID(int_val,y(:,4),p_cont);
    
    %if t_final is not a multiple of p_cont.dt, round it to the closest
    %multple
    t_final=p_cont.dt*round(t_final/p_cont.dt);
    
%% Simulate
    options = odeset('NonNegative',1);
   
    % Simulate initial steady-state (assumed to be a steady-state corresponding
    % to the ambient light value L0 of the pre-culture condition)
    y0 = get_init_cond(p_var,p_fix);

    % Add initial strain ratio to inital conditions
    y0 = [y0, f_0];
    
    % output times of simulation: return num_sim_out simulation points 
    % for every sampling interval.
    num_sim_out = 3;
    output_interval = linspace(0,p_cont.dt,num_sim_out);
    
    t = linspace(0,t_final,t_final/(p_cont.dt/(num_sim_out-1))+1);
    
    % Simulation output
    y = zeros(length(t),length(y0));
    
    % System state at sample times
    y_sample = zeros(t_final/p_cont.dt+1,length(y0));
    
    % Controller output
    L = zeros(length(t),1);
    
    curr_int = 0;    
    i_sim = 1;
    i_sample = 1;
    
    while i_sim < length(t)
        % Simulate sampling
        y_sample(i_sample,:) = y0;
        %Select current valid setpoint
        i_setpoint = 0;
        for j_set = 1:length(setpoint_T)
            if t(i_sim) >= setpoint_T(j_set)
                i_setpoint = i_setpoint + 1;
            end
        end
        p_cont.y_set = setpoint_Y(i_setpoint);
        % Update controller output based on current strain ratio
        [curr_int, curr_L] = cont_fun(curr_int,y_sample(1:i_sample,:),p_cont);
        % Simulate until next sampling time
        [~,y(i_sim:i_sim+num_sim_out-1,:)] = ode15s(@(t,y) ODEs(t,y,p_var,p_fix,curr_L), output_interval, y0, options);
        
        if ~isempty(lastwarn)
            lastwarn("");
            [~,y(i_sim:i_sim+num_sim_out-1,:)] = ode23s(@(t,y) ODEs(t,y,p_var,p_fix,curr_L), output_interval, y0);
        end
        if ~isempty(lastwarn)
            error("ode23s caused warning during integration.")
        end
        
        % Save simulation results
        y0 = y(i_sim+num_sim_out-1,:);
        L(i_sim:i_sim+num_sim_out-1) = curr_L;
        
        % Update time
        i_sim = i_sim+num_sim_out-1;        
        i_sample = i_sample + 1;
    end
end
