# Supplementary material for: Dynamic cybergenetic control of bacterial co-culture composition via optogenetic feedback
Source: Nat Commun. 2022 Aug 16;13:4808. doi: 10.1038/s41467-022-32392-z (PMC9381578; doi:10.1038/s41467-022-32392-z)
Supplement: Supplementary file 5 — Supplementary Software [file 41467_2022_32392_MOESM5_ESM.zip › SupplementarySoftwareFile/Co-Culture_Model/update_controller_OL.m]

function [int_val,L] = update_controller_OL(L_OL)
%Open loop control: constant light input. 
    int_val = 0;
    L = L_OL;
end
