# Supplementary material for: Dynamic cybergenetic control of bacterial co-culture composition via optogenetic feedback
Source: Nat Commun. 2022 Aug 16;13:4808. doi: 10.1038/s41467-022-32392-z (PMC9381578; doi:10.1038/s41467-022-32392-z)
Supplement: Supplementary file 6 — Source Data File [file 41467_2022_32392_MOESM6_ESM.zip]

Archive with 19 entries (18 files):
- SourceDataFile/
- SourceDataFile/figure2.mat
- SourceDataFile/figure3.mat
- SourceDataFile/figure4.mat
- SourceDataFile/figure5.mat
- SourceDataFile/figure6.mat
- SourceDataFile/suppl_fig_1.mat
- SourceDataFile/suppl_fig_10.mat
- SourceDataFile/suppl_fig_11.mat
- SourceDataFile/suppl_fig_12.mat
- SourceDataFile/suppl_fig_15.mat
- SourceDataFile/suppl_fig_16.mat
- SourceDataFile/suppl_fig_17.mat
- SourceDataFile/suppl_fig_19.mat
- SourceDataFile/suppl_fig_2.mat
- SourceDataFile/suppl_fig_20.mat
- SourceDataFile/suppl_fig_21.mat
- SourceDataFile/suppl_fig_3.mat
- SourceDataFile/suppl_fig_8.mat
